# Supplementary material for: Single-Molecule Counting of Nucleotide by Electrophoresis with Nanochannel-Integrated Nano-Gap Devices
Source: Micromachines (Basel). 2020 Oct 31;11(11):982. doi: 10.3390/mi11110982 (PMC7693128; doi:10.3390/mi11110982)
Supplement: Supplementary file 1 [file micromachines-11-00982-s001.zip]

Archive with 3 entries (2 files):
- N/
- N/S1.avi
- N/S2.avi
